# Supplementary material for: First identification and multilocus genotyping of Giardia duodenalis in pet chipmunks (Eutamias asiaticus) in Sichuan Province, southwestern China
Source: Parasit Vectors. 2018 Mar 20;11:199. doi: 10.1186/s13071-018-2790-z (PMC5859636; doi:10.1186/s13071-018-2790-z)
Supplement: Supplementary file 1 — Table S1. Detailed information about each chipmunk. (XLSX 20 kb) [file 13071_2018_2790_MOESM1_ESM.xlsx]

## Sheet: Sheet1
Location	Source	Date	Chipmunks ID	Sex	Age	bg	tpi	gdh
	Shop 1	2016-03-19	CD01	Male	3m
	Shop 1	2016-03-19	CD02	Male	2y
	Shop 1	2016-03-19	CD03	Female	4m
	Shop 1	2016-03-19	CD04	Male	3m
	Shop 1	2016-03-19	CD05	Male	2y
	Shop 1	2016-03-19	CD06	Female	3m
	Shop 1	2016-03-19	CD07	Female	4m
	Shop 1	2016-03-19	CD08	Female	2m
	Shop 1	2016-03-19	CD09	Female	5m
	Shop 1	2016-03-19	CD10	Male	2m
	Shop 1	2016-03-19	CD11	Female	5m
	Shop 1	2016-03-19	CD12	Male	2y
	Shop 1	2016-03-19	CD13	Female	2m
	Shop 1	2016-03-19	CD14	Female	3y
	Shop 1	2016-03-19	CD15	Female	2y
	Shop 1	2016-03-19	CD16	Male	2m
	Shop 1	2016-03-19	CD17	Female	3m
	Shop 1	2016-03-19	CD18	Female	4m
	Shop 1	2016-03-19	CD19	Female	3m
	Shop 1	2016-03-19	CD20	Female	3m
	Shop 1	2016-03-19	CD21	Male	3m
	Shop 1	2016-03-19	CD22	Female	3m	GI		G
	Shop 1	2016-03-19	CD23	Male	2m	GI
	Shop 1	2016-03-19	CD24	Male	3y
	Shop 2	2016-03-19	CD25	Male	3m
	Shop 2	2016-03-19	CD26	Female	4m	GI	GI	G
	Shop 2	2016-03-19	CD27	Female	3m	GI	GI	G
	Shop 2	2016-03-19	CD28	Female	3m	GI	GII	G
	Shop 2	2016-03-19	CD29	Male	5m	AI	AV	AI-novel
	Shop 2	2016-03-19	CD30	Female	2m
	Shop 2	2016-03-19	CD31	Male	3y
	Shop 2	2016-03-19	CD32	Female	3m
	Shop 2	2016-03-19	CD33	Male	5m
	Shop 2	2016-03-19	CD34	Female	2m	AI	AV	AI-novel
	Shop 2	2016-03-19	CD35	Male	1m
	Shop 2	2016-03-19	CD36	Female	4m
	Shop 2	2016-03-19	CD37	Male	5m
	Shop 2	2016-03-19	CD38	Female	3m
	Shop 2	2016-03-19	CD39	Male	4m
	Shop 2	2016-03-19	CD40	Male	2m
	Shop 2	2016-03-19	CD41	Female	4m
	Shop 2	2016-03-19	CD42	Female	2m
	Shop 2	2016-03-19	CD43	Female	2m
	Shop 2	2016-03-19	CD44	Male	3y	GI		G
	Shop 2	2016-03-19	CD45	Female	2m
	Shop 2	2016-03-19	CD46	Female	2y
	Shop 2	2016-03-19	CD47	Female	3m
	Shop 2	2016-03-19	CD48	Male	3y
	Shop 2	2016-03-19	CD49	Male	2y
	Shop 2	2016-03-19	CD50	Male	3m
	Shop 2	2016-03-19	CD51	Male	3m
	Shop 2	2016-03-19	CD52	Female	3y
	Shop 2	2016-03-19	CD53	Female	3m
	Shop 2	2016-03-19	CD54	Female	2m
	Shop 3	2016-04-22	CD55	Male	4m
	Shop 3	2016-04-22	CD56	Male	3m
	Shop 3	2016-04-22	CD57	Female	5m
	Shop 3	2016-04-22	CD58	Male	4m
	Shop 3	2016-04-22	CD59	Female	3m
	Shop 3	2016-04-22	CD60	Male	3m	AI	AI	AI
	Shop 3	2016-04-22	CD61	Male	2y	AI-1	AV	AI
	Shop 3	2016-04-22	CD62	Female	2m
	Shop 3	2016-04-22	CD63	Female	2m
	Shop 3	2016-04-22	CD64	Female	4m	AI	AV	AI
	Shop 3	2016-04-22	CD65	Female	3m
	Shop 3	2016-04-22	CD66	Male	2y
	Shop 3	2016-04-22	CD67	Male	3m
	Shop 3	2016-04-22	CD68	Female	5m
	Shop 3	2016-04-22	CD69	Male	3m	AI	AV	AI-novel
	Shop 3	2016-04-22	CD70	Female	3y
	Shop 3	2016-04-22	CD71	Male	2m
	Shop 3	2016-04-22	CD72	Male	3y
	Shop 3	2016-04-22	CD73	Female	4m
	Shop 3	2016-04-22	CD74	Male	2m	AI	AI
	Shop 3	2016-04-22	CD75	Male	2y
	Shop 3	2016-04-22	CD76	Female	2m
	Shop 3	2016-04-22	CD77	Female	5m
	Shop 3	2016-04-22	CD78	Male	2m
	Shop 3	2016-04-22	CD79	Male	4m	GII	GII	G
	Shop 3	2016-04-22	CD80	Female	3m
	Shop 3	2016-04-22	CD81	Female	2m	GII
	Shop 3	2016-04-22	CD82	Female	4m
	Shop 4	2016-04-22	CD83	Male	3m
	Shop 4	2016-04-22	CD84	Male	2m
	Shop 4	2016-04-22	CD85	Male	3y
	Shop 4	2016-04-22	CD86	Female	1m
	Shop 4	2016-04-22	CD87	Female	4m
	Shop 4	2016-04-22	CD88	Female	1m
	Shop 4	2016-04-22	CD89	Male	3m
	Shop 4	2016-04-22	CD90	Female	1m
	Shop 4	2016-04-22	CD91	Male	2y
	Shop 4	2016-04-22	CD92	Female	3y	AI	AI
	Shop 4	2016-04-22	CD93	Female	1m
	Shop 4	2016-04-22	CD94	Male	3y
	Shop 4	2016-04-22	CD95	Female	1m
	Shop 4	2016-04-22	CD96	Male	1m	AI-1	AV	AI
	Shop 5	2016-07-29	CD97	Female	1m
	Shop 5	2016-07-29	CD98	Female	4m
	Shop 5	2016-07-29	CD99	Male	3m
	Shop 5	2016-07-29	CD100	Female	2m
	Shop 5	2016-07-29	CD101	Male	3m
	Shop 5	2016-07-29	CD102	Female	4m	GI		G
	Shop 5	2016-07-29	CD103	Female	3m
	Shop 5	2016-07-29	CD104	Female	5m
	Shop 5	2016-07-29	CD105	Male	3y
	Shop 5	2016-07-29	CD106	Female	3m
	Shop 5	2016-07-29	CD107	Male	5m
	Shop 5	2016-07-29	CD108	Female	3y
	Shop 5	2016-07-29	CD109	Female	2m
	Shop 5	2016-07-29	CD110	Male	2y
	Shop 5	2016-07-29	CD111	Female	3m
	Shop 5	2016-07-29	CD112	Female	2m
	Shop 5	2016-07-29	CD113	Female	4m
	Shop 5	2016-07-29	CD114	Male	2y
	Shop 5	2016-07-29	CD115	Female	3m
	Shop 6	2016-07-29	CD116	Male	3m
	Shop 6	2016-07-29	CD117	Female	2y
	Shop 6	2016-07-29	CD118	Female	2m
	Shop 6	2016-07-29	CD119	Male	3m	AI	AI	AI
	Shop 6	2016-07-29	CD120	Female	3m
	Shop 6	2016-07-29	CD121	Female	4m
	Shop 6	2016-07-29	CD122	Female	3m
	Shop 6	2016-07-29	CD123	Male	3m
	Shop 6	2016-07-29	CD124	Female	5m	AI-1	AV	AI
	Shop 6	2016-07-29	CD125	Male	2m
	Shop 6	2016-07-29	CD126	Female	4m
	Shop 6	2016-07-29	CD127	Female	3m
	Shop 6	2016-07-29	CD128	Male	3m
	Shop 6	2016-07-29	CD129	Female	3m
	Shop 6	2016-07-29	CD130	Female	3m
	Shop 6	2016-07-29	CD131	Male	2m
	Shop 6	2016-07-29	CD132	Male	4m
	Shop 6	2016-07-29	CD133	Male	3m
	Shop 6	2016-07-29	CD134	Female	2m
	Shop 6	2016-07-29	CD135	Female	5m
	Shop 6	2016-07-29	CD136	Female	2m
	Shop 6	2016-07-29	CD137	Female	2y
	Shop 6	2016-07-29	CD138	Male	2m
	Shop 6	2016-07-29	CD139	Male	2y
	Shop 6	2016-07-29	CD140	Female	3y
	Shop 6	2016-07-29	CD141	Male	2m
	Shop 6	2016-07-29	CD142	Female	4m
	Shop 6	2016-07-29	CD143	Female	2m
	Shop 6	2016-07-29	CD144	Female	2y	AI-1	AV	AI
	Shop 6	2016-07-29	CD145	Male	2m
	Shop 6	2016-07-29	CD146	Female	3m
	Shop 6	2016-07-29	CD147	Female	2y
	Shop 6	2016-07-29	CD148	Female	3m
	Shop 6	2016-07-29	CD149	Male	3m
	Shop 6	2016-07-29	CD150	Female	4m
	Shop 7	2016-11-04	CD151	Male	3m
	Shop 7	2016-11-04	CD152	Female	2m
	Shop 7	2016-11-04	CD153	Male	2y
	Shop 7	2016-11-04	CD154	Female	3m
	Shop 7	2016-11-04	CD155	Male	3m
	Shop 7	2016-11-04	CD156	Female	2m
	Shop 7	2016-11-04	CD157	Female	3y
	Shop 7	2016-11-04	CD158	Female	3m
	Shop 7	2016-11-04	CD159	Male	4m
	Shop 7	2016-11-04	CD160	Male	2m
	Shop 7	2016-11-04	CD161	Male	2y
	Shop 7	2016-11-04	CD162	Female	3y
	Shop 7	2016-11-04	CD163	Female	2m
	Shop 7	2016-11-04	CD164	Female	4m
	Shop 7	2016-11-04	CD165	Male	3m
	Shop 7	2016-11-04	CD166	Female	2m
	Shop 7	2016-11-04	CD167	Male	4m
	Shop 7	2016-11-04	CD168	Female	3m
	Shop 7	2016-11-04	CD169	Female	7m
	Shop 7	2016-11-04	CD170	Female	3m
	Shop 7	2016-11-04	CD171	Male	4m
	Shop 7	2016-11-04	CD172	Male	3m
	Shop 7	2016-11-04	CD173	Female	3m
	Shop 7	2016-11-04	CD174	Male	5m
	Shop 7	2016-11-04	CD175	Female	2m
	Shop 7	2016-11-04	CD176	Male	3m
	Breeding facility	2017-01-07	CD177	Female	2m
	Breeding facility	2017-01-07	CD178	Male	3y
	Breeding facility	2017-01-07	CD179	Male	3m
	Breeding facility	2017-01-07	CD180	Male	4y
	Breeding facility	2017-01-07	CD181	Male	4y
	Breeding facility	2017-01-07	CD182	Male	3y
	Breeding facility	2017-01-07	CD183	Male	2m
	Breeding facility	2017-01-07	CD184	Male	2y
	Breeding facility	2017-01-07	CD185	Male	2y
	Breeding facility	2017-01-07	CD186	Female	3y	AI	AI
	Breeding facility	2017-01-07	CD187	Female	3m
	Breeding facility	2017-01-07	CD188	Female	3m
	Breeding facility	2017-01-07	CD189	Female	3y
	Breeding facility	2017-01-07	CD190	Female	2m
	Breeding facility	2017-01-07	CD191	Female	4y
	Breeding facility	2017-01-07	CD192	Female	4y
	Breeding facility	2017-01-07	CD193	Female	3m
	Breeding facility	2017-01-07	CD194	Female	4m
	Breeding facility	2017-01-07	CD195	Male	3y
	Breeding facility	2017-01-07	CD196	Male	3m
	Breeding facility	2017-01-07	CD197	Male	2y
	Breeding facility	2017-01-07	CD198	Male	3m
	Breeding facility	2017-01-07	CD199	Male	2m
	Breeding facility	2017-01-07	CD200	Male	3y
	Breeding facility	2017-01-07	CD201	Male	2m
	Breeding facility	2017-01-07	CD202	Male	4y
	Breeding facility	2017-01-07	CD203	Male	5m	GII
	Breeding facility	2017-01-07	CD204	Male	1m
	Breeding facility	2017-01-07	CD205	Female	3y
	Breeding facility	2017-01-07	CD206	Female	1m
	Breeding facility	2017-01-07	CD207	Female	3y
	Breeding facility	2017-01-07	CD208	Female	1m
	Breeding facility	2017-01-07	CD209	Female	1m
	Breeding facility	2017-01-07	CD210	Female	1m
	Breeding facility	2017-01-07	CD211	Female	2y	GII
	Breeding facility	2017-01-07	CD212	Female	1m
	Breeding facility	2017-01-07	CD213	Female	4m
	Breeding facility	2017-01-07	CD214	Female	2m
	Breeding facility	2017-01-07	CD215	Male	1m
	Breeding facility	2017-01-07	CD216	Male	5m
	Breeding facility	2017-01-07	CD217	Male	4m
	Breeding facility	2017-01-07	CD218	Male	3m
	Breeding facility	2017-01-07	CD219	Male	4y
	Breeding facility	2017-01-07	CD220	Male	3m
	Breeding facility	2017-01-07	CD221	Male	3m
	Breeding facility	2017-01-07	CD222	Female	3m
	Breeding facility	2017-01-07	CD223	Female	4y
	Breeding facility	2017-01-07	CD224	Female	2m
	Breeding facility	2017-01-07	CD225	Female	4m
	Breeding facility	2017-01-07	CD226	Female	2y
	Breeding facility	2017-01-07	CD227	Female	2y
	Breeding facility	2017-01-07	CD228	Female	2y
	Breeding facility	2017-01-07	CD229	Female	2y
	Breeding facility	2017-01-07	CD230	Female	3y
	Breeding facility	2017-01-07	CD231	Male	3m
	Breeding facility	2017-01-07	CD232	Male	4y
	Breeding facility	2017-01-07	CD233	Male	2y
	Breeding facility	2017-01-07	CD234	Male	3m
	Breeding facility	2017-01-07	CD235	Male	2y
	Breeding facility	2017-01-07	CD236	Male	3y
	Breeding facility	2017-01-07	CD237	Male	3y
	Breeding facility	2017-01-07	CD238	Male	2y
	Breeding facility	2017-01-07	CD239	Male	3m
	Breeding facility	2017-01-07	CD240	Male	5m
	Breeding facility	2017-01-07	CD241	Female	3m
	Breeding facility	2017-01-07	CD242	Female	4m
	Breeding facility	2017-01-07	CD243	Female	4m
	Breeding facility	2017-01-07	CD244	Female	3m
	Breeding facility	2017-01-07	CD245	Female	2y
	Breeding facility	2017-01-07	CD246	Female	2y
	Breeding facility	2017-01-07	CD247	Female	2y
	Breeding facility	2017-01-07	CD248	Female	2m
	Breeding facility	2017-01-07	CD249	Female	3m
	Breeding facility	2017-01-07	CD250	Female	2m
	Breeding facility	2017-01-07	CD251	Male	3m
	Breeding facility	2017-01-07	CD252	Male	5m
	Breeding facility	2017-01-07	CD253	Male	2y
	Breeding facility	2017-01-07	CD254	Male	3y
	Breeding facility	2017-01-07	CD255	Male	3m
	Breeding facility	2017-01-07	CD256	Male	3m
	Breeding facility	2017-01-07	CD257	Female	3m
	Breeding facility	2017-01-07	CD258	Female	2m
	Breeding facility	2017-01-07	CD259	Female	2y
	Breeding facility	2017-01-07	CD260	Female	3y
	Breeding facility	2017-01-07	CD261	Female	3y
	Breeding facility	2017-01-07	CD262	Female	3m
	Breeding facility	2017-01-07	CD263	Male	3y
	Breeding facility	2017-01-07	CD264	Male	4m
	Breeding facility	2017-01-07	CD265	Male	2m
	Breeding facility	2017-01-07	CD266	Female	2m
	Breeding facility	2017-01-07	CD267	Female	2y
	Breeding facility	2017-01-07	CD268	Female	2m
	Breeding facility	2017-01-07	CD269	Male	3m
	Breeding facility	2017-01-07	CD270	Male	3m
	Breeding facility	2017-01-07	CD271	Female	3m
	Breeding facility	2017-01-07	CD272	Female	3y
	Breeding facility	2017-01-07	CD273	Female	4m
	Breeding facility	2017-01-07	CD274	Male	2y
	Breeding facility	2017-01-07	CD275	Male	3m
	Breeding facility	2017-01-07	CD276	Female	3y
	Breeding facility	2017-01-07	CD277	Female	2y
	Breeding facility	2017-01-07	CD278	Male	5m
	Breeding facility	2017-01-07	CD279	Male	3y

## Sheet: Sheet2
Female		Female
Female	GI	Female
Female	GI	Female
Female	GI	Female
Female	GI	Female
Female	GI	Female
Female	AI	Female
Female	AI	Female					G
Female	GI	Female					G
Female	AI	Female			GI		G
Female	AI-1	Female			GI		G
Female	AI	Female			GII		AI-novel
Female	AI	Female			AV		AI-novel
Female	AI	Female			AV		G
Female	GII	Female			AI		AI
Female	GII	Female			AV		AI
Female	AI	Female			AV		AI
Female	AI-1	Female			AV		AI-novel
Female	GI	Female			AI		G
Female	AI	Female			GII		AI
Female	AI-1	Female			AI		G
Female	AI-1	Female			AV		AI
Female	AI	Female			AI		AI
Female	GII	Female			AV		AI
Female	GII	Female			AV
Female		Female			AI
Female		Female
Female		Female
Female		Female
Female		Female
Female		Female
Female		Female
Female		Female
Female		Female
Female		Female
Female		Female
Female		Female
Female		Female
Female		Female
Female		Female
Female		Female
Female		Female
Female		Female
Female		Female
Female		Female
Female		Female
Female		Female
Female		Female
Female		Female
Female		Female
Female		Female
Female		Female
Female		Female
Female		Female
Female		Female
Female		Female
Female		Female
Female		Female
Female		Female
Female		Female
Female		Female
Female		Female
Female		Female
Female		Female
Female		Female
Female		Female
Female		Female
Female		Female
Female		Female
Female		Female
Female		Female
Female		Female
Female		Female
Female		Female
Female		Female
Female		Female
Female		Female
Female		Female
Female		Female
Female		Female
Female		Female
Female		Female
Female		Female
Female		Female
Female		Female
Female		Female
Female		Female
Female		Female
Female		Female
Female		Female
Female		Female
Female		Female
Female		Female
Female		Female
Female		Female
Female		Female
Female		Female
Female		Female
Female		Female
Female		Female
Female		Female
Female		Female
Female		Female
Female		Female
Female		Female
Female		Female
Female		Female
Female		Female
Female		Female
Female		Female
Female		Female
Female		Female
Female		Female
Female		Female
Female		Female
Female		Female
Female		Female
Female		Female
Female		Female
Female		Female
Female		Female
Female		Female
Female		Female
Female		Female
Female		Female
Female		Female
Female		Female
Female		Female
Female		Female
Female		Female
Female		Female
Female		Female
Female		Female
Female		Female
Female		Female
Female		Female
Female		Female
Female		Female
Female		Female
Female		Female
Female		Female
Female		Female
Female		Female
Female		Female
Female		Female
Female		Female
Female		Female
Female		Female
Female		Female
Female
Female
Female
Female
